# Supplementary material for: Infrared Thermography and Physiological Variables as Methods for Recognizing Fear in Domestic Cats (Felis catus) Using Three Pharmacological Models: Cannabidiol, Gabapentin, and Synthetic Facial Pheromones
Source: Vet Sci. 2025 May 27;12(6):523. doi: 10.3390/vetsci12060523 (PMC12197366; doi:10.3390/vetsci12060523)
Supplement: Supplementary file 1 [file vetsci-12-00523-s001.zip]

Archive with 1 entries (1 files):
- vetsci-3603830-supplementary.pdf
